# Supplementary material for: An Overexpression Screen of Toxoplasma gondii Rab-GTPases Reveals Distinct Transport Routes to the Micronemes
Source: PLoS Pathog. 2013 Mar 7;9(3):e1003213. doi: 10.1371/journal.ppat.1003213 (PMC3591302; doi:10.1371/journal.ppat.1003213)
Supplement: File S1 — Overview and accession numbers of all sequences of Rab-GTPases used in the phylogenetic analysis. (XLS) [file ppat.1003213.s012.xls]

## Sheet: Sheet1
	AT70	OG4_10168		Q9CB01|RABF1_ARATH
	AT71	OG4_10168		Q9CB01|RABF1_ARATH
	AT72	OG4_10168		Q9SN68|RAF2B_ARATH
	AT73	OG4_10168		P31582|RAF2A_ARATH
	CP70	OG4_10168		Q5CUE6|Q5CUE6_CRYPV
	DD70	OG4_10168		Q8MYF2|RABJ_DICDI
	DD71	OG4_10168		Q86JP3|RAB5A_DICDI
1	HS70	OG4_10168		P61020|RAB5B_HUMAN
1	HS71	OG4_10168		Q6FI44|Q6FI44_HUMAN
1	HS72	OG4_10168		P51148|RAB5C_HUMAN
1	HS73	OG4_10168		Q9UL26|RB22A_HUMAN
	NC70	OG4_10168		F0VPL8|F0VPL8_NEOCA
	NC71	OG4_10168		F0VAM4|F0VAM4_NEOCA
1	PB70	OG4_10168		Q8I274|Q8I274_PLAF7
	PF70	OG4_10168		Q8I274|Q8I274_PLAF7
	TA70	OG4_10168		Q4UHG9|Q4UHG9_THEAN
1	TB70	OG4_10168		Q385W0|Q385W0_9TRYP
	TB71	OG4_10168		Q388V0|Q388V0_9TRYP
	TG70	OG4_10168		B6KSA1|B6KSA1_TOXGO
	TG71	OG4_10168		B6KLH5|B6KLH5_TOXGO
	TP70	OG4_10168		B8BUG2|B8BUG2_THAPS
	TP71	OG4_10168		B8BRY5|B8BRY5_THAPS
	AT05	OG4_10424		Q1PEX3|RAA1H_ARATH
	AT06	OG4_10424		Q9S810|RAA1I_ARATH
	AT07	OG4_10424		Q39222|RAA1B_ARATH
	AT08	OG4_10424		O04486|RAA2A_ARATH
	AT09	OG4_10424		Q9FJH0|RAA1F_ARATH
	AT10	OG4_10424		Q9LNW1|RAA2B_ARATH
	AT11	OG4_10424		Q96283|RAA2C_ARATH
	AT12	OG4_10424		Q9SN35|RAA1D_ARATH
	AT13	OG4_10424		Q9LK99|RAA1G_ARATH
	AT14	OG4_10424		O49513|RAA1E_ARATH
	AT15	OG4_10424		Q9FIF9|RAA2D_ARATH
	AT16	OG4_10424		Q9FK68|RAA1C_ARATH
	CP02	OG4_10424		A3FQN1|A3FQN1_CRYPV
	DD04	OG4_10424		Q550H6|RB11C_DICDI
	DD05	OG4_10424		P36412|RB11A_DICDI
	GL02	OG4_10424		Q86LC5|Q86LC5_GIAIN
1	HS03	OG4_10424		P62491|RB11A_HUMAN
1	HS04	OG4_10424		Q15907|RB11B_HUMAN
1	NC02	OG4_10424		F0VBY4|F0VBY4_NEOCA
	PF02	OG4_10424		Q76NM4|Q76NM4_PLAF7
	TA02	OG4_10424		Q4UJ50|Q4UJ50_THEAN
	TB02	OG4_10424		D6XLG8|D6XLG8_TRYB2
	TG02	OG4_10424		Q7Z160|Q7Z160_TOXGO
	TP02	OG4_10424		B5YND5|B5YND5_THAPS
	AT01	OG4_10503		Q9FPJ4|RAD2B_ARATH
	AT02	OG4_10503		Q9SEH3|RAD2C_ARATH
	AT03	OG4_10503		Q9ZRE2|RABD1_ARATH
	AT04	OG4_10503		P28188|RAD2A_ARATH
	CM01	OG4_10503		gnl|CMER|CMF181C
1	CP01	OG4_10503		Q7YYW6|Q7YYW6_CRYPV
	DD01	OG4_10503		P34140|RAB1B_DICDI
	DD02	OG4_10503		P34139|RAB1A_DICDI
	DD03	OG4_10503		Q54NU2|RAB1D_DICDI
1	GL01	OG4_10503		Q9GU79|Q9GU79_GIAIN
1	HS01	OG4_10503		Q9H0U4|RAB1B_HUMAN
1	HS02	OG4_10503		Q5U0I6|Q5U0I6_HUMAN
	NC01	OG4_10503		F0VL04|F0VL04_NEOCA
1	PB01	OG4_10503		Q4Z285|Q4Z285_PLABA
	PF01	OG4_10503		Q7K6A8|Q7K6A8_PLAF7
	TA01	OG4_10503		Q4UB16|RAB1_THEAN
	TB01	OG4_10503		D6XMQ7|D6XMQ7_TRYB2
	TG01	OG4_10503		B6KSH5|B6KSH5_TOXGO
	TP01	OG4_10503		B8C362|B8C362_THAPS
	AT23	OG4_10702		O80501|RAH1B_ARATH
	AT24	OG4_10702		Q9SID8|RAH1D_ARATH
	AT25	OG4_10702		Q9SMR4|RAH1C_ARATH
	AT26	OG4_10702		Q9LFT9|RAH1E_ARATH
	CM03	OG4_10702		gnl|CMER|CMQ122C
	CP07	OG4_10702		A3FQ78|A3FQ78_CRYPV
	DD12	OG4_10702		Q55FK2|RAB6_DICDI
1	HS45	OG4_10702		P20340|RAB6A_HUMAN
1	HS46	OG4_10702		Q9NRW1|RAB6B_HUMAN
	NC12	OG4_10702		0VMT3|F0VMT3_NEOCA
1	PB08	OG4_10702		Q4YK77|Q4YK77_PLABA
	PF09	OG4_10702		Q4YK77|Q4YK77_PLABA
	TA06	OG4_10702		Q4UFD3|Q4UFD3_THEAN
1	TB10	OG4_10702		D7SGE8|D7SGE8_TRYB2
	TG12	OG4_10702		Q9NHB1|Q9NHB1_TOXGO
	TP07	OG4_10702		B8BY70|B8BY70_THAPS
	AT34	OG4_10784		O24466|RAE1A_ARATH
	AT37	OG4_10784		P28186|RAE1C_ARATH
	AT38	OG4_10784		P28186|RAE1C_ARATH
	AT41	OG4_10784		Q9FJF1|Q9FJF1_ARATH
	AT42	OG4_10784		Q9FJF1|Q9FJF1_ARATH
	CM05	OG4_10784		???
	DD14	OG4_10784		P20790|RAB8A_DICDI
	DD15	OG4_10784		P20791|RAB8B_DICDI
1	HS48	OG4_10784		Q92930|RAB8B_HUMAN
1	HS49	OG4_10784		P61006|RAB8A_HUMAN
	TP09	OG4_10784		B8BY77|B8BY77_THAPS
	AT27	OG4_11035		Q9C820|RAG3D_ARATH
	AT28	OG4_11035		Q9XI98|RAG3E_ARATH
	AT29	OG4_11035		Q9XI98|RAG3E_ARATH
	AT30	OG4_11035		Q9LS94|RAG3F_ARATH
	AT31	OG4_11035		Q9LW76|RAG3C_ARATH
	AT32	OG4_11035		Q948K8|RAG3A_ARATH
	AT33	OG4_11035		F4JKR7|F4JKR7_ARATH
	CM04	OG4_11035		gnl|CMER|CMD183C
	CP08	OG4_11035		A3FPN3|A3FPN3_CRYPV
	DD13	OG4_11035		P36411|RAB7A_DICDI
1	HS47	OG4_11035		P51149|RAB7A_HUMAN
1	NC13	OG4_11035		F0VQS8|F0VQS8_NEOCA
	PB09	OG4_11035		Q4YHF3|Q4YHF3_PLABA
	PF10	OG4_11035		C0H516|C0H516_PLAF7
	TA07	OG4_11035		Q4UBB3|Q4UBB3_THEAN
1	TB11	OG4_11035		Q3S1K6|Q3S1K6_TRYBB
	TG13	OG4_11035		B6KHB1|B6KHB1_TOXGO
	TP08	OG4_11035		B8C6H4|B8C6H4_THAPS
	HS40	OG4_110458		Q5JT25|RAB41_HUMAN
	AT21	OG4_11361		Q38922|RAB1B_ARATH
	AT22	OG4_11361		P92963|RAB1C_ARATH
	CM02	OG4_11361		gnl|CMER|CMS346C
	DD07	OG4_11361		P36409|RAB2A_DICDI
1	GL03	OG4_11361		E1F134|E1F134_GIAIA
	GL04	OG4_11361		E1F3Z6|E1F3Z6_GIAIA
	HS13	OG4_11361		P61019|RAB2A_HUMAN
1	HS14	OG4_11361		Q8WUD1|RAB2B_HUMAN
	NC06	OG4_11361		F0VN48|F0VN48_NEOCA
	PF06	OG4_11361		Q8I5A9|Q8I5A9_PLAF7
	TA04	OG4_11361		Q4UI69|Q4UI69_THEAN
1	TB03	OG4_11361		Q381R1|Q381R1_9TRYP
	TG06	OG4_11361		B9PK50|B9PK50_TOXGO
	TP05	OG4_11361		B8C8T6|B8C8T6_THAPS
	CP05	OG4_11462		A3FPY2|A3FPY2_CRYPV
	CP06	OG4_11462		A3FPY2|A3FPY2_CRYPV
	DD10	OG4_11462		Q54DA7|RAB4_DICDI
1	HS37	OG4_11462		P61018|RAB4B_HUMAN
	HS38	OG4_11462		P20338|RAB4A_HUMAN
	NC09	OG4_11462		F0VHJ1|F0VHJ1_NEOCA
1	TB08	OG4_11462		Q382G2|Q382G2_9TRYP
	TG09	OG4_11462		B9PLD0|B9PLD0_TOXGO
	TG10	OG4_11462		B9PLD0|B9PLD0_TOXGO
	AT17	OG4_13079		O23657|RABC1_ARATH
	AT20	OG4_13079		O49841|RAC2A_ARATH
	DD06	OG4_13079		Q54GY8|RAB18_DICDI
1	HS11	OG4_13079		Q9NP72|RAB18_HUMAN
	NC04	OG4_13079		F0VND2|F0VND2_NEOCA
1	PB03	OG4_13079		Q7K6B0|Q7K6B0_PLAF7
	PF04	OG4_13079		Q7K6B0|Q7K6B0_PLAF7
	TG04	OG4_13079		B6K906|B6K906_TOXGO
	TP03	OG4_13079		B8BVR9|B8BVR9_THAPS
	DD08	OG4_13145		P34142|RAB21_DICDI
1	HS15	OG4_13145		Q9UL25|RAB21_HUMAN
1	TB04	OG4_13145		Q38C89|Q38C89_9TRYP
	TP06	OG4_13145		B5YMG2|B5YMG2_THAPS
	DD09	OG4_13443		Q54QR3|RB32A_DICDI
	HS29	OG4_13443		Q13637|RAB32_HUMAN
1	HS30	OG4_13443		E7ENT2|E7ENT2_HUMAN
1	HS24	OG4_14085		Q96E17|RAB3C_HUMAN
1	HS25	OG4_14085		P20336|RAB3A_HUMAN
	HS26	OG4_14085		P20337|RAB3B_HUMAN
1	HS17	OG4_14601		Q9ULC3|RAB23_HUMAN
	NC07	OG4_14601		F0VCQ7|F0VCQ7_NEOCA
	TB05	OG4_14601		Q38AB6|Q38AB6_9TRYP
	TG08	OG4_14601		B9PSV9|B9PSV9_TOXGO
1	HS35	OG4_14771		Q96DA2|RB39B_HUMAN
	HS36	OG4_14771		Q14964|RB39A_HUMAN
1	HS07	OG4_15036		P61106|RAB14_HUMAN
	GL05	OG4_15686		Q8T694|Q8T694_GIAIN
	HS22	OG4_15686		P51157|RAB28_HUMAN
	TB07	OG4_15686		D6XI37|D6XI37_TRYB2
1	HS32	OG4_16084		O95755|RAB36_HUMAN
	HS20	OG4_16309		O00194|RB27B_HUMAN
	HS21	OG4_16309		A2RU94|A2RU94_HUMAN
	HS33	OG4_16339		Q3L6K5|Q3L6K5_HUMAN
	HS34	OG4_16339		Q96AX2|RAB37_HUMAN
	HS41	OG4_17982		Q86YS6|RAB43_HUMAN
1	HS39	OG4_18617		Q96S21|RB40C_HUMAN
	NC11	OG4_18709		F0V7S5|F0V7S5_NEOCA
	PB07	OG4_18709		Q4YSR2|Q4YSR2_PLABA
	PF08	OG4_18709		Q76NM7|Q76NM7_PLAF7
	TG11	OG4_18709		Q1JSY8|Q1JSY8_TOXGO
1	HS27	OG4_19120		A8K5R1|A8K5R1_HUMAN
	HS31	OG4_19197		Q9H082|RB33B_HUMAN
1	HS18	OG4_21451		Q969Q5|RAB24_HUMAN
	CP04	OG4_21598		Q7YYQ5|Q7YYQ5_CRYPV
	NC05	OG4_21598		F0VH41|F0VH41_NEOCA
	PB04	OG4_21598		Q4YQE0|Q4YQE0_PLABA
	TG05	OG4_21598		B9PL64|B9PL64_TOXGO
	TP04	OG4_21598		B8CF84|B8CF84_THAPS
	CP03	OG4_21991		A3FPR1|A3FPR1_CRYPV
1	NC03	OG4_21991		F0VBY4|F0VBY4_NEOCA
	PB02	OG4_21991		Q4YTA7|Q4YTA7_PLABA
	PF03	OG4_21991		C0H5G2|C0H5G2_PLAF7
	TA03	OG4_21991		Q4UER6|Q4UER6_THEAN
	TG03	OG4_21991		Q7Z158|Q7Z158_TOXGO
	HS99	OG4_24691		Q9NX57|RAB20_HUMAN
1	HS23	OG4_25137		Q6FGU7|Q6FGU7_HUMAN
	AT43	OG4_25740		P28187|RAA5C_ARATH
	AT44	OG4_25740		Q9SIP0|RAA5D_ARATH
	AT45	OG4_25740		F4IAC9|F4IAC9_ARATH
	AT46	OG4_25740		Q9FGK5|RAA5A_ARATH
	HS12	OG4_26836		A4D1S5|RAB19_HUMAN
1	HS19	OG4_28534		P57735|RAB25_HUMAN
	HS42	OG4_30821		Q7Z6P3|RAB44_HUMAN
	HS10	OG4_31214		Q9H0T7|RAB17_HUMAN
	HS28	OG4_31337		Q13636|RAB31_HUMAN
1	HS09	OG4_31397		O95716|RAB3D_HUMAN
	AT47	OG4_34063		Q9LH50|RAA4D_ARATH
	AT48	OG4_34063		Q9FJN8|RAA4A_ARATH
1	HS08	OG4_34905		P59190|RAB15_HUMAN
1	HS06	OG4_34926		P51153|RAB13_HUMAN
	TB12	OG4_35264		D6XLJ7|D6XLJ7_TRYB2
	PB06	OG4_36791		Q4YCG9|Q4YCG9_PLABA
	PF07	OG4_36791		O96193|O96193_PLAF7
	TA05	OG4_36791		Q4U9A2|Q4U9A2_THEAN
1	HS05	OG4_37560		Q6IQ22|RAB12_HUMAN
	AT49	OG4_58344		Q9LNK1|RABA3_ARATH
	AT50	OG4_69666		Q0WQN4|RAA6B_ARATH
	AT51	OG4_69666		Q9C9U7|RAA6A_ARATH

## Sheet: Sheet2
	Line 7:	AT01 NP_568678 ATRAB1A; GTP binding [Arabidopsis thaliana] [Arabidopsis thaliana]
	Line 13:	AT02 NP_193486 ATRAB1C; GTP binding [Arabidopsis thaliana] [Arabidopsis thaliana]
	Line 19:	AT03 NP_187779 ATFP8; GTP binding / GTP-dependent protein binding / myosin XI tail binding [Arabidopsis thaliana] [Arabidopsis thaliana]
	Line 25:	AT04 NP_171715 ARA-5 (ARABIDOPSIS RAS 5); GTP binding [Arabidopsis thaliana] [Arabidopsis thaliana]
	Line 31:	AT05 NP_180943 ArRABA1h (Arabidopsis Rab GTPase homolog A1h); GTP binding [Arabidopsis thaliana] [Arabidopsis thaliana]
	Line 37:	AT06 NP_174177 AtRABA1i (Arabidopsis Rab GTPase homolog A1i); GTP binding [Arabidopsis thaliana] [Arabidopsis thaliana]
	Line 42:	AT07 NP_173136 ATRABA1B (ARABIDOPSIS RAB GTPASE HOMOLOG A1B); GTP binding [Arabidopsis thaliana] [Arabidopsis thaliana]
	Line 48:	AT08 NP_172434 ATRAB11C (ARABIDOPSIS RAB GTPASE 11C); GTP binding [Arabidopsis thaliana] [Arabidopsis thaliana]
	Line 54:	AT09 NP_200894 AtRABA1f (Arabidopsis Rab GTPase homolog A1f); GTP binding [Arabidopsis thaliana] [Arabidopsis thaliana]
	Line 60:	AT10 NP_172221 ATRABA2B (ARABIDOPSIS RAB GTPASE HOMOLOG A2B); GTP binding / GTPase/ protein binding [Arabidopsis thaliana] [Arabidopsis thaliana]
	Line 66:	AT11 NP_190267 ATRABA2C (ARABIDOPSIS RAB GTPASE HOMOLOG A2C); GTP binding [Arabidopsis thaliana] [Arabidopsis thaliana]
	Line 72:	AT12 NP_193615 ATRABA1D (ARABIDOPSIS RAB GTPASE HOMOLOG A1D); GTP binding [Arabidopsis thaliana] [Arabidopsis thaliana]
	Line 78:	AT13 NP_188124 AtRABA1g (Arabidopsis Rab GTPase homolog A1g); GTP binding [Arabidopsis thaliana] [Arabidopsis thaliana]
	Line 84:	AT14 NP_193578 AtRABA1e (Arabidopsis Rab GTPase homolog A1e); GTP binding [Arabidopsis thaliana] [Arabidopsis thaliana]
	Line 90:	AT15 NP_200723 ATRABA2D (HOARABIDOPSIS RAB GTPASE HOMOLOG A2D); GTP binding [Arabidopsis thaliana] [Arabidopsis thaliana]
	Line 96:	AT16 NP_199387 AtRABA1c (Arabidopsis Rab GTPase homolog A1c); GTP binding [Arabidopsis thaliana] [Arabidopsis thaliana]
	Line 102:	AT17 NP_001117435 ATRAB18 (ARABIDOPSIS RAB GTPASE HOMOLOG B18); GTP binding [Arabidopsis thaliana] [Arabidopsis thaliana]
	Line 108:	AT18 NP_001077675 ATRAB18 (ARABIDOPSIS RAB GTPASE HOMOLOG B18); GTP binding [Arabidopsis thaliana] [Arabidopsis thaliana]
	Line 114:	AT19 NP_175056 ATRAB18 (ARABIDOPSIS RAB GTPASE HOMOLOG B18); GTP binding [Arabidopsis thaliana] [Arabidopsis thaliana]
	Line 120:	AT20 NP_568121 RABC2A (RAB GTPASE HOMOLOG C2A); GTP binding / GTP-dependent protein binding / myosin XI tail binding [Arabidopsis thaliana] [Arabidopsis thaliana]
	Line 126:	AT21 NP_195311 ATGB2 (GTP-BINDING 2); GTP binding [Arabidopsis thaliana] [Arabidopsis thaliana]
	Line 133:	AT22 NP_193450 RABB1C (ARABIDOPSIS RAB GTPASE HOMOLOG B1C); GTP binding / GTPase [Arabidopsis thaliana] [Arabidopsis thaliana]
	Line 139:	AT23 NP_181989 RAB6A; GTP binding / protein binding [Arabidopsis thaliana] [Arabidopsis thaliana]
	Line 145:	AT24 NP_179816 ATRABH1D (ARABIDOPSIS RAB GTPASE HOMOLOG H1D); GTP binding [Arabidopsis thaliana] [Arabidopsis thaliana]
	Line 151:	AT25 NP_195699 AtRABH1c (Arabidopsis Rab GTPase homolog H1c); GTP binding / protein binding [Arabidopsis thaliana] [Arabidopsis thaliana]
	Line 157:	AT26 NP_196588 AtRABH1e (Arabidopsis Rab GTPase homolog H1e); GTP binding [Arabidopsis thaliana] [Arabidopsis thaliana]
	Line 163:	AT27 NP_175638 AtRABG3d (Arabidopsis Rab GTPase homolog G3d); GTP binding [Arabidopsis thaliana] [Arabidopsis thaliana]
	Line 169:	AT28 NP_001031161 RABG3E (RAB GTPASE HOMOLOG G3E); GTP binding [Arabidopsis thaliana] [Arabidopsis thaliana]
	Line 175:	AT29 NP_175355 RABG3E (RAB GTPASE HOMOLOG G3E); GTP binding [Arabidopsis thaliana] [Arabidopsis thaliana]
	Line 181:	AT30 NP_188512 ATRAB7B (ARABIDOPSIS RAB GTPASE HOMOLOG G3F); GTP binding [Arabidopsis thaliana] [Arabidopsis thaliana]
	Line 187:	AT31 NP_188231 ATRABG3C (ARABIDOPSIS RAB GTPASE HOMOLOG G3C); GTP binding [Arabidopsis thaliana] [Arabidopsis thaliana]
	Line 193:	AT32 NP_192710 Ras-related GTP-binding protein, putative [Arabidopsis thaliana] [Arabidopsis thaliana]
	Line 199:	AT33 NP_001154217 Ras-related GTP-binding protein, putative [Arabidopsis thaliana] [Arabidopsis thaliana]
	Line 205:	AT34 NP_001078278 ATRAB8; GTP binding [Arabidopsis thaliana] [Arabidopsis thaliana]
	Line 211:	AT35 NP_850696 ATRAB8; GTP binding [Arabidopsis thaliana] [Arabidopsis thaliana]
	Line 217:	AT36 NP_190929 ATRAB8; GTP binding [Arabidopsis thaliana] [Arabidopsis thaliana]
	Line 223:	AT37 NP_001118780 ATRAB8A; GTP binding [Arabidopsis thaliana] [Arabidopsis thaliana]
	Line 229:	AT38 NP_195972 ATRAB8C; GTP binding [Arabidopsis thaliana] [Arabidopsis thaliana]
	Line 235:	AT39 NP_001078248 ATRAB8A; GTP binding [Arabidopsis thaliana] [Arabidopsis thaliana]
	Line 241:	AT40 NP_190192 ATRAB8A; GTP binding [Arabidopsis thaliana] [Arabidopsis thaliana]
	Line 247:	AT41 NP_187601 ATRABE1E (ARABIDOPSIS RAB GTPASE HOMOLOG E1E); GTP binding [Arabidopsis thaliana] [Arabidopsis thaliana]
	Line 253:	AT42 NP_200792 Ras-related GTP-binding family protein [Arabidopsis thaliana] [Arabidopsis thaliana]
	Line 259:	AT43 NP_181842 ARA4; GTP binding / GTPase/ protein binding [Arabidopsis thaliana] [Arabidopsis thaliana]
	Line 264:	AT44 NP_180726 AtRABA5d (Arabidopsis Rab GTPase homolog A5d); GTP binding [Arabidopsis thaliana] [Arabidopsis thaliana]
	Line 271:	AT45 NP_563750 RABA5E (RAB GTPASE HOMOLOG A5E); GTP binding [Arabidopsis thaliana] [Arabidopsis thaliana]
	Line 277:	AT46 NP_199563 AtRABA5a (Arabidopsis Rab GTPase homolog A5a); GTP binding [Arabidopsis thaliana] [Arabidopsis thaliana]
	Line 284:	AT47 NP_187823 RABA4D (RAB GTPASE HOMOLOG A4D); GTP binding [Arabidopsis thaliana] [Arabidopsis thaliana]
	Line 290:	AT48 NP_201330 AtRABA4a (Arabidopsis Rab GTPase homolog A4a); GTP binding [Arabidopsis thaliana] [Arabidopsis thaliana]
	Line 296:	AT49 NP_171628 ATRABA3 (ARABIDOPSIS RAB GTPASE HOMOLOG A3); GTP binding [Arabidopsis thaliana] [Arabidopsis thaliana]
	Line 304:	AT50 NP_173258 AtRABA6b (Arabidopsis Rab GTPase homolog A6b); GTP binding / GTPase/ protein binding [Arabidopsis thaliana] [Arabidopsis thaliana]
	Line 309:	AT51 NP_177505 AtRABA6a (Arabidopsis Rab GTPase homolog A6a); GTP binding [Arabidopsis thaliana] [Arabidopsis thaliana]
	Line 315:	CM01 CMF181C [Cyanidioschyzon merolae strain 10D]
	Line 321:	CM02 CMS346C [Cyanidioschyzon merolae strain 10D]
	Line 327:	CM03 CMQ122C [Cyanidioschyzon merolae strain 10D]
	Line 333:	CM04 CMD183C [Cyanidioschyzon merolae strain 10D]
	Line 339:	CM05 CMU_021100 Ras family protein SEC4, putative [Cryptosporidium muris RN66]
	Line 345:	CP01 cgd6_3220 RAS small GTpases RIC1/ypt1 [Cryptosporidium parvum Iowa II]
	Line 351:	CP02 cgd4_320 Rab11, putative [Cryptosporidium parvum Iowa II]
	Line 357:	CP03 cgd7_4380 Rablib [Cryptosporidium parvum Iowa II]
	Line 363:	CP04 cgd6_3830 rab1a protein, putative [Cryptosporidium parvum Iowa II]
	Line 370:	CP05 cgd8_1040 hypothetical protein [Cryptosporidium parvum Iowa II]
	Line 376:	CP06 cgd8_1040 hypothetical protein [Cryptosporidium parvum Iowa II]
	Line 381:	CP07 cgd2_1940 RAB6 protein, putative [Cryptosporidium parvum Iowa II]
	Line 387:	CP08 cgd7_1680 Rab7 GTPase, putative [Cryptosporidium parvum Iowa II]
	Line 393:	DD02 rab1A [Dictyostelium discoideum AX4]
	Line 399:	DD03 rab1D [Dictyostelium discoideum AX4]
	Line 403:	DD04 rab11C [Dictyostelium discoideum AX4]
	Line 409:	DD05 rab11A [Dictyostelium discoideum AX4]
	Line 415:	DD06 rab18 [Dictyostelium discoideum AX4]
	Line 421:	DD07 rab2A [Dictyostelium discoideum AX4]
	Line 425:	DD08 rab21 [Dictyostelium discoideum AX4]
	Line 431:	DD09 rab32A [Dictyostelium discoideum AX4]
	Line 437:	DD10 rab4 [Dictyostelium discoideum AX4]
	Line 443:	DD11 rab4 [Dictyostelium discoideum AX4]
	Line 449:	DD12 rab6 [Dictyostelium discoideum AX4]
	Line 455:	DD13 rab7A [Dictyostelium discoideum AX4]
	Line 461:	DD14 rab8A [Dictyostelium discoideum AX4]
	Line 466:	DD15 rab8B [Dictyostelium discoideum AX4]
	Line 472:	GL01 GL50803_9558 Rab1a [Giardia lamblia ATCC 50803]
	Line 478:	GL02 GL50803_1695 Rab11 [Giardia lamblia ATCC 50803]
	Line 484:	GL03 GL50803_15567 Rab2a [Giardia lamblia ATCC 50803]
	Line 490:	GL04 GL50803_16636 Rab2b [Giardia lamblia ATCC 50803]
	Line 496:	GL05 GL50803_8497 RabF [Giardia lamblia ATCC 50803]
	Line 502:	HS01 ENSP00000310226 [Homo sapiens]
	Line 508:	HS02 ENSP00000387286 [Homo sapiens]
	Line 514:	HS03 ENSP00000405767 [Homo sapiens]
	Line 520:	HS04 ENSP00000333547 [Homo sapiens]
	Line 526:	HS05 ENSP00000331748 [Homo sapiens]
	Line 532:	HS06 ENSP00000357564 [Homo sapiens]
	Line 538:	HS07 ENSP00000362946 [Homo sapiens]
	Line 542:	HS08 ENSP00000393414 [Homo sapiens]
	Line 548:	HS09 ENSP00000222120 [Homo sapiens]
	Line 554:	HS10 ENSP00000264601 [Homo sapiens]
	Line 561:	HS11 ENSP00000364957 [Homo sapiens]
	Line 567:	HS12 ENSP00000275874 [Homo sapiens]
	Line 573:	HS13 ENSP00000379925 [Homo sapiens]
	Line 579:	HS14 ENSP00000380869 [Homo sapiens]
	Line 585:	HS15 ENSP00000261263 [Homo sapiens]
	Line 591:	HS16 ENSP00000320413 [Homo sapiens]
	Line 596:	HS17 ENSP00000320413 [Homo sapiens]
	Line 602:	HS18 ENSP00000377235 [Homo sapiens]
	Line 608:	HS19 ENSP00000354376 [Homo sapiens]
	Line 614:	HS20 ENSP00000262094 [Homo sapiens]
	Line 620:	HS21 ENSP00000379601 [Homo sapiens]
	Line 626:	HS22 ENSP00000328551 [Homo sapiens]
	Line 632:	HS23 ENSP00000356107 [Homo sapiens]
	Line 637:	HS24 ENSP00000282878 [Homo sapiens]
	Line 643:	HS25 ENSP00000222256 [Homo sapiens]
	Line 649:	HS26 ENSP00000360718 [Homo sapiens]
	Line 655:	HS27 ENSP00000260056 [Homo sapiens]
	Line 661:	HS28 ENSP00000304565 [Homo sapiens]
	Line 667:	HS29 ENSP00000356465 [Homo sapiens]
	Line 673:	HS30 ENSP00000389651 [Homo sapiens]
	Line 679:	HS31 ENSP00000306496 [Homo sapiens]
	Line 685:	HS32 ENSP00000263116 [Homo sapiens]
	Line 691:	HS33 ENSP00000210187 [Homo sapiens]
	Line 697:	HS34 ENSP00000376390 [Homo sapiens]
	Line 703:	HS35 ENSP00000358466 [Homo sapiens]
	Line 708:	HS36 ENSP00000322594 [Homo sapiens]
	Line 714:	HS37 ENSP00000411808 [Homo sapiens]
	Line 720:	HS38 ENSP00000355651 [Homo sapiens]
	Line 726:	HS39 ENSP00000248139 [Homo sapiens]
	Line 732:	HS40 ENSP00000363597 [Homo sapiens]
	Line 738:	HS41 ENSP00000330714 [Homo sapiens]
	Line 744:	HS42 ENSP00000397127 [Homo sapiens]
	Line 750:	HS43 ENSP00000411808 [Homo sapiens]
	Line 756:	HS44 ENSP00000355651 [Homo sapiens]
	Line 762:	HS45 ENSP00000311449 [Homo sapiens]
	Line 768:	HS46 ENSP00000285208 [Homo sapiens]
	Line 773:	HS47 ENSP00000265062 [Homo sapiens]
	Line 779:	HS48 ENSP00000312734 [Homo sapiens]
	Line 785:	HS49 ENSP00000300935 [Homo sapiens]
	Line 791:	HS99 ENSP00000267328[Homosapiens]
	Line 796:	NC01 NCLIV_051820 [Neospora caninum]
	Line 802:	NC02 NCLIV_041930 [Neospora caninum]
	Line 808:	NC03 NCLIV_009790 [Neospora caninum]
	Line 814:	NC04 NCLIV_056520 [Neospora caninum]
	Line 820:	NC05 NCLIV_028240 [Neospora caninum]
	Line 825:	NC06 NCLIV_055690 [Neospora caninum]
	Line 831:	NC07 NCLIV_015390 [Neospora caninum]
	Line 837:	NC08 NCLIV_015390 [Neospora caninum]
	Line 843:	NC09 NCLIV_029730 Ras family domain-containing protein, putative [Neospora caninum]
	Line 849:	NC10 NCLIV_029730 Ras family domain-containing protein, putative [Neospora caninum]
	Line 855:	NC11 NCLIV_002540 [Neospora caninum]
	Line 861:	NC12 NCLIV_054540 [Neospora caninum]
	Line 867:	NC13 NCLIV_065010 [Neospora caninum]
	Line 873:	PB01 PB000167.01.0 GTPase, putative [Plasmodium berghei]
	Line 879:	PB02 PB001336.02.0 GTP-binding protein, putative [Plasmodium berghei]
	Line 889:	PB03 PB001208.00.0 Rab18 GTPase, putative [Plasmodium berghei]
	Line 895:	PB04 PB000503.03.0 Rab1 protein, putative [Plasmodium berghei]
	Line 901:	PB05 PB001103.00.0 Rab2 GTPase, putative [Plasmodium berghei]
	Line 906:	PB06 PB000106.00.0 rab5 protein, putative [Plasmodium berghei]
	Line 912:	PB07 PB001554.02.0 Rab5B protein, putative [Plasmodium berghei]
	Line 918:	PB08 PB300286.00.0 rab6, putative [Plasmodium berghei]
	Line 924:	PB09 PB300822.00.0 ras family GTP-ase, putative [Plasmodium berghei]
	Line 930:	PF01 PFE0625w Rab1b, GTPase [Plasmodium falciparum 3D7]
	Line 935:	PF02 PF13_0119 Rab11a, GTPase [Plasmodium falciparum 3D7]
	Line 940:	PF03 MAL13P1.205 Rab11b, GTPase [Plasmodium falciparum 3D7]
	Line 946:	PF04 PF08_0110 PfRab18, GTPase [Plasmodium falciparum 3D7]
	Line 952:	PF05 PFE0690c PfRab1a [Plasmodium falciparum 3D7]
	Line 958:	PF06 PFL1500w Rab2, GTPase [Plasmodium falciparum 3D7]
	Line 964:	PF07 PFB0500c Rab5a, GTPase [Plasmodium falciparum 3D7]
	Line 970:	PF08 MAL13P1.51 Rab5b, GTPase [Plasmodium falciparum 3D7]
	Line 976:	PF09 PF11_0461 PfRab6, GTPase [Plasmodium falciparum 3D7]
	Line 982:	PF10 PFI0155c PfRab7, GTPase [Plasmodium falciparum 3D7]
	Line 988:	TA01 TA18180 small GTP-binding protein Rab1, putative [Theileria annulata strain Ankara]
	Line 994:	TA02 TA09700 small GTPase (Rab11 homologue), putative [Theileria annulata strain Ankara]
	Line 1000:	TA03 TA13860 GTP-binding protein, Rab-family, putative [Theileria annulata strain Ankara]
	Line 1006:	TA04 TA06165 Rab GTPAse, putative [Theileria annulata strain Ankara]
	Line 1012:	TA05 TA09125 small GTPase (Rab family member), putative [Theileria annulata strain Ankara]
	Line 1018:	TA06 TA15190 small GTP-binding protein, Rab family, putative [Theileria annulata strain Ankara]
	Line 1024:	TA07 TA17640 Ras-related gtpase, putative [Theileria annulata strain Ankara]
	Line 1031:	TB01 Tb927.8.890 [Trypanosoma brucei TREU927]
	Line 1037:	TB02 Tb927.8.4330 [Trypanosoma brucei TREU927]
	Line 1043:	TB03 Tb11.01.6890 [Trypanosoma brucei TREU927]
	Line 1049:	TB04 Tb927.10.1520 [Trypanosoma brucei TREU927]
	Line 1055:	TB05 Tb927.10.8560 [Trypanosoma brucei TREU927]
	Line 1061:	TB06 Tb927.10.8560 [Trypanosoma brucei TREU927]
	Line 1067:	TB07 Tb927.6.3040 [Trypanosoma brucei TREU927]
	Line 1073:	TB08 Tb11.01.5320 [Trypanosoma brucei TREU927]
	Line 1079:	TB09 Tb11.01.5320 [Trypanosoma brucei TREU927]
	Line 1085:	TB10 Tb927.2.2130 [Trypanosoma brucei TREU927]
	Line 1091:	TB11 Tb09.211.2330 [Trypanosoma brucei TREU927]
	Line 1097:	TB12 Tb927.8.4620 [Trypanosoma brucei TREU927]
	Line 1103:	TG01 TGGT1_125200 small GTP-binding protein domain-containing protein [Toxoplasma gondii]
	Line 1109:	TG02 TGME49_089680 Ras family domain-containing protein [Toxoplasma gondii]
	Line 1116:	TG03 TGME49_120480 Rab 11b, putative [Toxoplasma gondii]
	Line 1122:	TG04 TGME49_113190 Ras family domain-containing protein [Toxoplasma gondii]
	Line 1128:	TG05 TGME49_058130 Ras family domain-containing protein [Toxoplasma gondii]
	Line 1134:	TG06 TGME49_112050 Ras family domain-containing protein [Toxoplasma gondii]
	Line 1140:	TG07 TGGT1_035550 rab23, putative [Toxoplasma gondii]
	Line 1146:	TG08 TGGT1_035550 rab23, putative [Toxoplasma gondii]
	Line 1152:	TG09 TGME49_057340 Ras family domain-containing protein [Toxoplasma gondii]
	Line 1158:	TG10 TGME49_057340 Ras family domain-containing protein [Toxoplasma gondii]
	Line 1164:	TG11 TGME49_007460 GTP-binding protein, putative [Toxoplasma gondii]
	Line 1170:	TG12 TGGT1_086680 RAB6 protein, putative [Toxoplasma gondii]
	Line 1176:	TG13 TGME49_048880 Ras family domain-containing protein [Toxoplasma gondii]
	Line 1181:	TP01 estExt_fgenesh1_pg.C_chr_50571 [Thalassiosira pseudonana CCMP1335]
	Line 1187:	TP02 estExt_fgenesh1_pg.C_chr_70491 [Thalassiosira pseudonana CCMP1335]
	Line 1195:	TP03 e_gw1.2.603.1 [Thalassiosira pseudonana CCMP1335]
	Line 1201:	TP04 fgenesh1_pm.C_chr_22000002 [Thalassiosira pseudonana CCMP1335]
	Line 1208:	TP05 gw1.10.194.1 [Thalassiosira pseudonana CCMP1335]
	Line 1214:	TP06 gw1.7.387.1 [Thalassiosira pseudonana CCMP1335]
	Line 1220:	TP07 fgenesh1_pg.C_chr_3000516 [Thalassiosira pseudonana CCMP1335]
	Line 1227:	TP08 e_gw1.8.280.1 [Thalassiosira pseudonana CCMP1335]
	Line 1233:	TP09 e_gw1.3.633.1 [Thalassiosira pseudonana CCMP1335]
	Line 1238:	TP10 e_gw1.3.632.1 [Thalassiosira pseudonana CCMP1335]
